# Supplementary material for: Hidden Allies: Decoding the Core Endohyphal Bacteriome of Aspergillus fumigatus
Source: Environ Microbiol Rep. 2025 Aug 19;17(4):e70153. doi: 10.1111/1758-2229.70153 (PMC12365344; doi:10.1111/1758-2229.70153)
Supplement: Supplementary file 2 — Supporting Information 2. Microsatellite genotyping data (xls format) of the fungal strains. [file EMI4-17-e70153-s005.xlsx]

## Sheet: Sheet1
	STRAf2A (GA)		STRAf2B (AG)		STRAf2C (CA)		STRAf3A (TCT)		STRAf3B (AAG)		STRAf3C (TAG)		STRAf4A (TTCT)		STRAf4B (CTAT)		STRAf4C (ATGT)
Isolate	Fragment size	Repeat no.	Fragment size	Repeat no.	Fragment size	Repeat no.	Fragment size	Repeat no.	Fragment size	Repeat no.	Fragment size	Repeat no.	Fragment size	Repeat no.	Fragment size	Repeat no.	Fragment size	Repeat no.
Af293	192.54	25.1896	140.13	17.0186	173.26	17.4428	246.25	44.9107	193.24	20.3692	132.86	23.0756	190.1	10.1682	184.01	9.13744	176.27	7.83915
Af_SI.00	184.55	21.0732	164.48	29.498	154.79	8.06184	145.62	12.3268	162	9.404	84.34	7.3212	198.32	12.1574	179.78	8.10532	184.14	9.7673
Af_CI.01	190.69	24.2365	142.41	18.1871	158.87	10.1341	175.77	22.0893	167.27	11.2538	132.89	23.0854	201.52	12.9318	187.9	10.0866	184.07	9.75015
Af_CI.02	190.8	24.2932	142.28	18.1205	158.88	10.1392	175.8	22.099	167.3	11.2643	132.9	23.0886	201.4	12.9028	187.86	10.0768	184.08	9.7526
Af_CI.03	179.04	18.2344	141.91	17.9309	171.44	16.5184	252.41	46.9054	172.75	13.1773	84.27	7.29847	185.94	9.16148	187.93	10.0939	183.96	9.7232
Af_CI.06	177.34	17.3586	154.74	24.5062	169.7	15.6346	129.48	7.10062	167.26	11.2503	90.51	9.3246	185.89	9.14938	187.9	10.0866	184.1	9.7575
Af_CI.07	184.49	21.0422	124.47	8.99287	184.12	22.9585	230.95	39.9566	224.3	31.2713	126.75	21.0917	185.89	9.14938	175.99	7.18056	164.77	5.02165
Af_CI.08	179.04	18.2344	139.88	16.8905	180.35	21.0438	194.06	28.0116	238.74	36.3397	93.61	10.3312	177.85	7.2037	175.88	7.15372	176.22	7.8269
Af_CI.09	178.94	18.1829	154.65	24.4601	173.26	17.4428	203.25	30.9873	167.31	11.2678	123.79	20.1306	189.99	10.1416	187.85	10.0744	176.33	7.85385
Af_CI.11	180.69	19.0845	124.19	8.84937	169.76	15.6651	221.93	37.0359	159.25	8.43875	126.82	21.1145	181.87	8.17654	180	8.159	204.59	14.7775
Af_CI.12	177.11	17.2401	128.32	10.966	160.78	11.1042	200	29.935	164.68	10.3447	108.7	15.2309	185.77	9.12034	179.78	8.10532	164.77	5.02165
Af_CI.13	177.32	17.3483	127.97	10.7866	160.78	11.1042	200	29.935	164.66	10.3377	108.7	15.2309	185.74	9.11308	180	8.159	164.79	5.02655
Af_CI.14	176.88	17.1216	128.19	10.8994	230.35	46.4388	206.26	31.962	167.41	11.3029	172.5	35.9468	185.97	9.16874	179.78	8.10532	176.21	7.82445
Af_CI.15	177.2	17.2864	150.29	22.2256	162.57	12.0133	221.66	36.9485	160	8.702	180.81	38.645	185.86	9.14212	179.78	8.10532	176.21	7.82445
Af_CI.16	176.89	17.1267	140	16.952	169.76	15.6651	215.47	34.9442	164.69	10.3482	151.67	29.1832	201.63	12.9585	183.75	9.074	176.42	7.8759
Af_CI.17	180.58	19.0278	150.53	22.3486	184.09	22.9433	129.48	7.10062	164.58	10.3096	142.04	26.0564	185.74	9.11308	187.82	10.0671	184.17	9.77465
Af_CI.18	178.93	18.1777	154.73	24.5011	173.26	17.4428	206.28	31.9685	167.34	11.2783	120.83	19.1695	189.99	10.1416	187.86	10.0768	176.24	7.8318
Af_CI.19	180.68	19.0793	164.47	29.4929	162.55	12.0031	209.5	33.0111	170.14	12.2611	169.66	35.0246	185.94	9.16148	179.78	8.10532	176.27	7.83915
Af_CI.20	180.57	19.0227	128.01	10.8071	164.35	12.9174	197.01	28.9668	164.6	10.3166	123.88	20.1598	238.5	21.881	179.78	8.10532	176.14	7.8073
Af_CI.22	196.36	27.1577	142.29	18.1256	197.74	29.8761	206.37	31.9976	164.55	10.2991	129.84	22.095	185.85	9.1397	179.78	8.10532	168.78	6.0041
Af_CI.23	179.14	18.2859	154.57	24.4191	173.23	17.4275	206.37	31.9976	167.3	11.2643	120.82	19.1663	190.05	10.1561	176.02	7.18788	176.16	7.8122
Af_CI.24	177.11	17.2401	128.25	10.9301	166.12	13.8163	184.56	24.9355	164.68	10.3447	126.83	21.1177	177.83	7.19886	187.98	10.1061	164.77	5.02165
Af_CI.27	182.76	20.151	142.03	17.9924	173.19	17.4072	184.57	24.9388	167.34	11.2783	129.91	22.1178	197.35	11.9227	176.1	7.2074	184.17	9.77465
Af_CI.28	164.2	10.5888	128.25	10.9301	156.91	9.13859	145.23	12.2005	167.41	11.3029	120.94	19.2052	177.83	7.19886	176.01	7.18544	204.59	14.7775
Af_CI.30	176.91	17.137	146.34	20.2012	166.09	13.8011	155.14	15.4093	160	8.702	99.64	12.2891	177.83	7.19886	179.89	8.13216	164.74	5.0143
Af_CI.31	186.49	22.0726	137.99	15.9219	166.2	13.857	221.74	36.9744	201.05	23.1106	142.04	26.0564	226.32	18.9334	168.5	5.353	176.24	7.8318
Af_CI.32	177.23	17.3019	128.25	10.9301	169.65	15.6092	178.59	23.0024	164.59	10.3131	126.87	21.1307	177.83	7.19886	176.08	7.20252	172.5	6.9155
Af_CI.34	177.34	17.3586	150.59	22.3794	167.95	14.7458	227.88	38.9625	164.66	10.3377	202.2	45.5903	185.97	9.16874	179.68	8.08092	176.22	7.8269
Af_CI.36	177.11	17.2401	127.95	10.7764	175	18.3265	190.7	26.9237	167.38	11.2924	172.5	35.9468	185.89	9.14938	179.78	8.10532	184.08	9.7526
Af_CI.37	180.8	19.1412	142.3	18.1307	166.12	13.8163	230.81	39.9113	195.3	21.0923	105.74	14.2698	198.43	12.1841	196.14	12.0972	176.23	7.82935
Af_CI.38	198.6	28.3117	144.17	19.0891	158.76	10.0782	175.84	22.112	167.41	11.3029	87.4	8.31478	201.51	12.9294	176	7.183	184.1	9.7575
Af_CI.39	186.53	22.0933	150.54	22.3537	160.78	11.1042	212.54	33.9955	218.42	29.2074	120.94	19.2052	194.14	11.1459	179.79	8.10776	176.25	7.83425
Af_CI.41	190.52	24.1489	124.19	8.84937	158.89	10.1442	175.88	22.1249	164.56	10.3026	114.83	17.2213	177.85	7.2037	179.89	8.13216	164.71	5.00695
Af_CI.42	176.89	17.1267	152.76	23.4915	173.23	17.4275	194.02	27.9987	164.48	10.2745	120.83	19.1695	267.43	28.8821	179.78	8.10532	184.19	9.77955
Af_CI.43	180.69	19.0845	164.38	29.4467	162.67	12.0641	289.97	59.0673	169.86	12.1629	169.65	35.0214	185.85	9.1397	179.78	8.10532	176.23	7.82935
Af_CI.44	181.03	19.2597	164.61	29.5646	162.55	12.0031	209.51	33.0143	169.93	12.1874	166.78	34.0895	185.85	9.1397	179.78	8.10532	176.33	7.85385
Af_CI.45	177.31	17.3431	150.42	22.2922	162.57	12.0133	221.82	37.0003	159.12	8.39312	183.84	39.6288	186.01	9.17842	179.68	8.08092	176.33	7.85385
Af_CI.46	177	17.1834	139.76	16.829	173.15	17.3869	199.88	29.8961	167.22	11.2362	151.67	29.1832	185.89	9.14938	179.78	8.10532	164.9	5.0535
Af_CI.47	164.54	10.764	128.32	10.966	156.9	9.13351	145.36	12.2426	167.22	11.2362	120.83	19.1695	177.85	7.2037	176.01	7.18544	204.63	14.7873
