# Supplementary material for: Hidden Allies: Decoding the Core Endohyphal Bacteriome of Aspergillus fumigatus
Source: Environ Microbiol Rep. 2025 Aug 19;17(4):e70153. doi: 10.1111/1758-2229.70153 (PMC12365344; doi:10.1111/1758-2229.70153)
Supplement: Supplementary file 6 — Supporting Information 6. Spearman’s correlation coefficients (xls format). [file EMI4-17-e70153-s004.xlsx]

## Sheet: Spearman's Correlation coeffici
		Gemmata	Ralstonia	BCP	MM	Bryobacter	Sphingomonas	Puia	Stenotrophomonas	Streptococcus	Singulisphaera	Fimbriiglobus	Edaphobacter	Hydrobacter	Sediminibacterium	Caulobacter	Nevskia	Sphingobacterium	Acidibacter	Asinibacterium	Brevundimonas	Reyranella	Acidipila	Granulicella	Fimbriimonas	Afipia	Gemella	Mucilaginibacter	Haemophilus	Staphylococcus	Labrys	Deinococcus	Abiotrophia	Pajaroellobacter	Aquabacterium	Terriglobus	Novosphingobium	Chthonomonas	Pedomicrobium	Neisseria	Methylocella
	Bradyrhizobium
Posaconazole	0.02276294	-0.06828881	0.05311352	0.0025292152	0.03793823	0.3363856	-0.07623837	0.09358096	0.2690473	0.07685872	-0.40373182	0.01840351	0.12898997	0.34333730	0.06828881	0.13910684	0.3920284	0.24686156	0.194749570	0.1947602	0.3296443	0.113820911	0.09358608	0.20997082	0.20997082	0.01770451	0.169905229	0.09224915	-0.149017854	-0.473385342	0.03288700	-0.08495261	-0.29448766	0.11520983	-0.38308859	0.24520830	0.239430370	-0.07317864	-0.02841958	-0.1751126	0.005189257
Amphotericin.B	-0.01199897	-0.10799070	-0.17998451	-0.1991828551	-0.08399277	-0.1799845	-0.09728106	-0.16558575	0.1026383	0.06286708	0.22211771	0.14260464	0.07919318	0.22829445	0.16558575	-0.05039566	0.1031911	-0.15765446	-0.002399793	0.1487953	0.1278302	-0.004799849	-0.10559669	-0.03600478	0.10801435	0.12238947	0.006200425	0.00000000	-0.117827086	0.009293004	0.01680223	-0.23561616	-0.13129304	-0.03643815	0.20846973	-0.12490212	0.141652505	0.06126533	-0.06891140	-0.1453830	0.285575721
Infection.capacity	-0.04468530	-0.29514925	-0.05249109	0.0009050188	0.29899558	0.4460611	0.01887263	0.19695471	-0.5814785	0.10467373	-0.04628366	0.18404414	0.07443779	-0.42757406	0.12285630	-0.10973353	-0.1253451	-0.46799751	0.009615825	0.1656275	-0.3336083	0.058603172	-0.03744720	-0.05182367	0.10896548	0.09774203	0.066642314	-0.22431930	-0.008331633	0.087761310	-0.09436886	0.08900256	-0.02182094	0.17589362	0.06929547	-0.09386073	-0.091533012	-0.20216527	0.25013563	0.2776858	0.184234419
Voriconazole	-0.18407277	0.11442361	-0.15919807	-0.1044737331	-0.32337108	-0.1193986	-0.19391389	0.08954891	0.1909532	-0.03127868	0.10010121	-0.14781470	0.27859662	-0.07976467	0.00000000	0.08457397	-0.1193986	0.09337963	0.258696863	-0.1716448	-0.1014898	-0.191545657	0.21144650	-0.28363364	0.07961646	-0.24377204	-0.179954814	0.14655828	-0.125621379	-0.192650480	0.02985617	0.05784262	-0.24775328	-0.30719130	-0.01108134	-0.20816008	0.005540671	0.01693431	0.06832347	-0.2879342	-0.257732169
